# Supplementary material for: Protecting contacts against privacy leaks in smartphones
Source: PLoS One. 2018 Jul 11;13(7):e0191502. doi: 10.1371/journal.pone.0191502 (PMC6040689; doi:10.1371/journal.pone.0191502)
Supplement: S1 Zip — (ZIP) [file pone.0191502.s001.zip]

Archive with 1 entries (1 files):
- experiment.sh
